# Supplementary material for: Ultrastructure for the diagnosis of primary ciliary dyskinesia in South Africa, a resource-limited setting
Source: Front Pediatr. 2023 Aug 14;11:1247638. doi: 10.3389/fped.2023.1247638 (PMC10461090; doi:10.3389/fped.2023.1247638)
Supplement: Supplementary file 1 [file Table1.xlsx]

## Sheet: Suppl Table 1
	Supplementary Table 1. Clinical data and summarized ultrastructural correlations for suspected PCD cases.
	Patient number	1	2	3	4	5	6	7	8	9	10	11	12	13	14
	Age at first visit	4w	4m	2y 26w	3y 15w	4y 6m	5y 4m	2y 12w	2y 6m	10m	5y 5m	10y	12y 3m	2y 1m	2y 3m
	Age at first nasal brushing	4y 3m	14y 4m	6y 11m	6y 8m	4y 6m	10y 6m	4y 5m	2y 8m	1y 4m	7y 2m	16y	14y 1m	7y 7m	2y 6m
	Interval before second brushing (for C2 defects and confirmation of no defects)	-	-	-	-	-	-	6m	9m	not taken	7m	not taken	18m	not taken	not taken
	Male (M) or	M	F	M	M	F	F	F	M	M	M	F	M	F	M
	Female (F)
	Clinical presentation	RN	R	R	R	R	R	R	R	R	R	R	R	TB	R
	(includes chronic wet cough)
	Preterm (P) or	T	T	T	T	T	T	T	T	T	P	T	T	IU	T
	full term (T)
	Chest symptoms (neonatal period)	yes	yes	no	no	yes	yes	no	no	yes	no	no	no	IU	yes
	Admitted to neonatal unit	yes	no	no	no	yes	yes	no	no	yes	no	no	no	IU	yes
	Situs abnormality	yes	no	no	no	no	no	yes	yes	no	no	no	no	no	D
	D=dextroposition
	Congenital heart defect	yes	no	no	no	no	no	yes	no	no	no	no	no	no	no
	Persistent perennial rhinitis	yes	yes	no	yes	yes	no	yes	no	yes	no	no	no	no	no
	Chronic ear or hearing symptoms	no	no	no	no	no	yes	no	no	yes	no	no	yes	no	no
	PICADAR score	13	7	2	2	11	6	7	6	8	1	2	3	IU	10
	ATS score	4	3	1	2	3	2	3	2	3	1	1	1	IU	3
	Bronchiectasis (first visit)	no	no	yes	yes	IU	yes	no	no	no	yes	yes	yes	yes	IU
	Ultrastructural	C1	C1	C1	C1	C1	C1	no	no	2ry	2ry	2ry	2ry	2ry	2ry
	defects (C=Class)
	Clinical suspicion and TEM concordance	yes	yes	yes	yes	yes	yes	no	no	inconclusive	insufficient	insufficient	inconclusive	inconclusive	inconclusive
	2ry = secondary ciliary defects (require genetic testing for confirmation of clinical suspicion); ATS = American Thoracic Society; C1 = Class 1 ultrastructural defects; D = dextroposition; IU = information unavailable; m = month; R = recurrent respiratory tract infections; RN = respiratory distress in the neonatal period; TB = tuberculosis; w = week; y = year.
